# Supplementary material for: Prognostic predictive value of Ki-67 in stage I–II triple-negative breast cancer
Source: Future Sci OA. 2024 May 23;10(1):FSO936. doi: 10.2144/fsoa-2023-0129 (PMC11140645; doi:10.2144/fsoa-2023-0129)
Supplement: Supplementary Table S1 [file IFSO_A_2341555_SM0001.xlsx]

## Sheet: Table1 basic information
	Table 1. Patients’ Characteristics and Treatments
	Characteristics(n=1146)	Low Ki-67(≤45) N%	High Ki-67(＞45) N%	P-value	Total
	Age			＜0.001
	≤50	235(54.7%)	503(70.3%)		738(64.4%)
	＞50	195(45.3%)	213(29.7%)		408(35.6%)
	Menstrual State			＜0.001
	Premenopause	235(54.7%)	496(69.3%)		731(63.8%)
	Postmenopause	195(45%)	220(30.7%)		415(36.2%)
	Tumor Location			0.952
	Left	223(51.9%)	370(51.7%)		593(51.7%)
	Right	207(48.1%)	346(48.3%)		553(48.3%)
	Breast Surgery			0.727
	Breast-conserving Surgery	100(23.2%)	173(24.2%)		273(23.8%)
	Mastectomy	330(76.7%)	543(75.8%)		873(76.2%)
	Axillary Surgery			0.771
	Sentinel Lymph Node Biopsy	109(25.3%)	176(24.6%)		285(24.9%)
	Axillary Lymph Node Dissection	321(74.7%)	540(75.4%)		861(75.1%)
	Intravascular Cancer Thrombus			0.877
	Yes	95(22.1%)	161(22.5%)		256(22.3%)
	No	335(77.9%)	555(77.5%)		890(77.7%)
	Nerve Tract Invasion			0.317
	Yes	33(7.7%)	44(6.1%)		77(6.7%)
	No	397(92.3%)	672(93.9%)		1069(93.3%)
	Extrinsic Lymph Node Invasion			0.766
	Yes	5(1.2%)	7(1.0%)		12(1.0%)
	No	425(98.8%)	709(99.0%)		1134(99.0%)
	Histology Stage			＜0.001
	II	152(35.3%)	82(11.4%)		234(20.4%)
	III	221(51.4%)	559(78.1%)		780(68.1%)
	other types	57(13.3%)	75(10.5%)		132(11.5%)
	Lymph Node Stage			0.292
	N0	290(67.4%)	461(64.4%)		751(65.5%)
	N1	140(32.6%)	255(35.6%)		395(34.5%)
	Tumor Stage			0.178
	T1	175(40.7%)	256(35.8%)		431(37.6%)
	T2	248(57.7%)	442(61.7%)		690(66.2%)
	T3	7(1.6%)	18（2.5%）		25(2.2%)
	TNM Stage1			0.082
	I	129(30.0%)	181(25.3%)		310(27.1%)
	II	301(70.0%)	535(74.7%)		836(72.9%)
	Neoadjuvant Chemotherapy			0.904
	Yes	66(15.3%)	108(15.1%)		174(15.2%)
	No	364(84.7%)	608(84.9%)		972(84.8%)
	Postoperative Chemotherapy			0.019
	Yes	364(84.7%)	640(89.4%)		1004(87.6%)
	No	66(15.3%)	76(10.6%)		142(12.4%)
	Radiotherapy			0.735
	Yes	174(40.5%)	297(41.5%)		471(41.1%)
	No	256(59.5%)	419(58.5%)		675(58.9%)
	Total	430	716		1146
	1 TNM staging is based on the American Joint Committee on Cancer 8th.
	Interpretations:
	N0, no lymph node metastases
	N1, one to three axillary lymph node metastases
	T1, the tumor is less than or equal to 2 cm in length
	T2, the tumor is greater than 2 cm or less than or equal to 5 cm in length
	T3, the tumor is greater than 5 cm in length

## Sheet: Table 2 NACT
	Table 2. Neoadjuvant Chemotherapy Information
	Characteristics		Low Ki-67(≤45%)	High Ki-67(＞45%)	Chi-square P-value	Total(n=174)
	NACT	yes	66(37.9%)	108(62.1%)	0.904	174
		no	364(37.4%)	608(62.6%)		972
	NACT Ki-67 biopsy	low	58(78.4%)	16(21.6%)	<0.001	74(42.5%)
		high	8(8.0%)	92(92.0%)		100(57.5%)
	Ki-67 change	decrease	37(33.0%)	75(67.0%)	0.025	112(64.4%)
		increase	13(36.1%)	23(63.9%)		36(20.7%)
		no changes	16(61.5%)	10(38.5%)		26(14.9%
	NACT pCR	yes	30(31.9%)	64(68.1%)	0.076	94(54.0%)
		no	36(45.0%)	44(55.0%)		80(46.0%)
	Abbreviations:
	NACT, neoadjuvant chemotherapy
	pCR, pathological complete response

## Sheet: Table 3 Events
	Table 3. Recurrence, Metastasis, and Death
		Low Ki-67(≤45%)N%	High Ki-67(＞45%) N%	P-value	Total
	Primary events			0.076
	Yes	80（18.6%）	165（23.0%）		245（21.4%）
	No	350（81.4%）	551（77.0%）		901（78.6%）
	Death
	Yes	59（13.7%）	122（17.0%）	0.136	181(15.8%)
	No	371（86.3%）	594（83.0%）		965(84.2%)
	Total	430	716		1146
	Primary events were defined as pathological or radiological diagnoses of recurrence, metastasis, or BC-related death.

## Sheet: Table 4A DFS Cox
	Table 4A. Univariate and Multivariate Analysis of DFS
	Variables	DFS	Univariate			Multivariate
			HR	95% CI	P value	HR	95% CI	P value
	Age	≤50 VS ＞50	0.897	0.688-1.170	0.424
	Menstrual State	pre VS post	0.889	0.682-1.159	0.384
	Tumor Location	left VS right	1.018	0.792-1.307	0.892
	Breast Surgery	BCS VS mastectomy	0.937	0.700-1.254	0.661
	Axillary Surgery	SLNB VS ALND	1.05	0.782-1.409	0.747
	Ki-67	low VS high	1.323	1.013-1.729	0.04	1.357	1.017-1.810	0.038
	Intravascular Cancer Thrombus	yes VS no	0.752	0.567-0.997	0.047	0.876	0.645-1.189	0.396
	Nerve Tract Invasion	yes VS no	0.585	0.387-0.885	0.011	0.632	0.411-0.973	0.037
	Extrinsic Lymph Node Invasion	yes VS no	0.336	0.149-0.756	0.008	0.661	0.285-1.533	0.335
	Histology Stage	II VS III	0.817	0.602-1.108	0.193	0.663	0.486-0.933	0.017
		II VS other types	1.07	0.696-1.646	0.757	1.058	0.680-1.646	0.802
	Lymph Node Stage	N0 VS N1	1.76	1,370-2.263	＜0.001	3.845	2.684-5.508	＜0.001
	Tumor Stage	T1 VS T2	1.283	0.979-1.680	0.07	1.301	0.856-1.976	0.218
		T1 VS T3	1.718	0.793-3.722	0.17	2.963	1.228-7.152	0.016
	TNM Stage	I VS II	1.446	1.062-1.969	0.019	0.791	0.466-1.343	0.385
	Neoadjuvant Chemotherapy	yes VS no	1.573	1.047-2.362	0.029	2.24	1.434-3.500	＜0.001
	Postoperative Chemotherapy	yes VS no	1.163	0.806-1.679	0.42	1.152	0.774-1.686	0.468
	Radiotherapy	yes VS no	1.439	1.103-1.878	0.007	2.457	1.770-3.409	＜0.001
	TNM staging is based on the American Joint Committee on Cancer 8th.
	Abbreviations:
	DFS, disease-free survival
	CI, confidence interval
	pre, premenopause
	post, postmenopause
	BCS, breast-conserving surgery
	SLNB, sentinel lymph node biopsy
	ALND, axillary lymph node dissection

## Sheet: Table 4B OS Cox
	Table 4B. Univariate and Multivariate Analysis of OS
	Variables	OS	Univariate			Multivariate
			HR	95% CI	P value	HR	95% CI	P value
	Age	≤50 VS ＞50	0.97	0.714-1.318	0.846
	Menstrual State	pre VS post	0.965	0.711-1.308	0.816
	Tumor Location	left VS right	1.1	0.822-1.473	0.52
	Breast Surgery	BCS VS mastectomy	1.133	0.789-1.627	0.498
	Axillary Surgery	SLNB VS ALND	1.065	0.749-1.513	0.727
	Ki-67	low VS high	1.413	1.035-1.929	0.03	1.412	1.011-1.972	0.043
	Intravascular Cancer Thrombus	yes VS no	0.68	0.493-0.939	0.019	0.798	0.563-1.131	0.205
	Nerve Tract Invasion	yes VS no	0.635	0.390-1.033	0.068	0.706	0.424-1.173	0.179
	Extrinsic Lymph Node Invasion	yes VS no	0.247	0.109-0.558	＜0.001	0.617	0.263-1.449	0.268
	Histology Stage	II VS III	0.826	0.578-1.179	0.292	0.699	0.479-1.021	0.064
		II VS other types	1.065	0.647-1.751	0.805	1.127	0.674-1.885	0.647
	Lymph Node Stage	N0 VS N1	2.139	1.598-2.863	＜0.001	5.458	3.628-8.211	＜0.001
	Tumor Stage	T1 VS T2	1.341	0.978-1.839	0.068	1.461	0.909-2.349	0.117
		T1 VS T3	1.28	0.465-3.529	0.633	2.654	0.862-8.169	0.089
	TNM Stage	I VS II	1.486	1.032-2.141	0.033	0.658	0.358-1.208	0.177
	Neoadjuvant Chemotherapy	yes VS no	1.997	1.195-3.337	0.008	3.102	1.789-5.380	＜0.001
	Postoperative Chemotherapy	yes VS no	1.188	0.779-1.813	0.424	1.206	0.775-1.877	0.407
	Radiotherapy	yes VS no	1.447	1.060-1.974	0.02	2.788	1.906-4.077	＜0.001
	TNM staging is based on the American Joint Committee on Cancer 8th.
	Abbreviations:
	OS, overall survival
	CI, confidence interval
	pre, premenopause
	post, postmenopause
	BCS, breast-conserving surgery
	SLNB, sentinel lymph node biopsy
	ALND, axillary lymph node dissection

## Sheet: Supplementary Table 1
	Supplementary Table 1: Analysis of Other Subgroups
	Ki-67 High Subgroup		DFS						OS
	Variables		Univariate			Multivariate			Univariate			Multivariate
			HR	95% CI	P value	HR	95% CI	P value	HR	95% CI	P value	HR	95% CI	P value
	ICT	yes VS no	0.806	0.570-1.141	0.225	0.91	0.627-1.322	0.622	0.639	0.435-0.941	0.023	0.737	0.488-1.114	0.147
	NTI	yes VS no	0.558	0.333-0.935	0.027	0.681	0.396-1.172	0.166	0.441	0.257-0.758	0.003	0.642	0.361-1.142	0.131
	ELNI	yes VS no	0.288	0.107-0.779	0.014	0.553	0.199-1.539	0.257	0.23	0.085-0.626	0.004	0.589	0.208-1.672	0.32
	Lymph Node Stage	N0 VS N1	1.552	1.142-2.110	0.005	2.758	1.858-4.095	＜0.001	2.049	1.436-2.923	＜0.001	3.629	2.314-5.692	＜0.001
	TNM Stage	I VS II	1.277	0.879-1.855	0.199	0.969	0.643-1.460	0.881	1.581	0.997-2.509	0.052	1.042	0.627-1.733	0.874
	NACT	yes VS no	1.74	1.039-2.915	0.035	2.106	1.187-3.738	0.011	1.958	1.053-3.641	0.034	2.773	1.403-5.481	0.003
	POCT	yes VS no	1.491	0.960-2.317	0.075	1.439	0.910-2.274	0.119	1.693	1.037-2.762	0.035	1.614	0.960-2.716	0.071
	Radiotherapy	yes VS no	1.708	1.225-2.381	0.002	2.342	1.575-3.481	＜0.001	1.686	1.146-2.481	0.008	2.582	1.630-4.091	＜0.001
	Ki-67 Low Subgroup		DFS						OS
	Variables		Univariate			Multivariate			Univariate			Multivariate
			HR	95% CI	P value	HR	95% CI	P value	HR	95% CI	P value	HR	95% CI	P value
	ICT	yes VS no	0.659	0.406-1.069	0.091	0.831	0.492-1.406	0.491	0.79	0.440-1.420	0.431	1.038	0.543-1.983	0.911
	NTI	yes VS no	0.61	0.305-1.220	0.162	0.545	0.253-1.173	0.121	1.559	0.488-4.981	0.454	1.889	0.494-7.224	0.353
	ELNI	yes VS no	0.414	0.102-1.685	0.218	1.103	0.232-5.248	0.902	0.277	0.068-1.137	0.075	0.266	0.049-1.426	0.122
	Lymph Node Stage	N0 VS N1	2.229	1.438-3.455	＜0.001	6.24	3.161-12.318	＜0.001	2.292	1.375-3.821	0.001	9.14	4.184-19.969	＜0.001
	TNM Stage	I VS II	1.77	1.023-3.061	0.041	1.106	0.591-2.070	0.752	1.306	0.717-2.380	0.383	0.707	0.342-1.465	0.351
	NACT	yes VS no	1.309	0.674-2.539	0.426	2.841	1.350-5.980	0.006	2.128	0.851-5.321	0.106	4.265	1.600-11.365	0.004
	POCT	yes VS no	0.812	0.418-1.575	0.537	0.949	0.477-1.886	0.881	0.64	0.275-1.489	0.301	0.83	0.348-1.983	0.675
	Radiotherapy	yes VS no	1.047	0.668-1.642	0.842	3.072	1.658-5.692	＜0.001	1.098	0.648-1.861	0.729	3.626	1.817-7.236	＜0.001
	N1 Subgroup		DFS						OS
	Variables		Univariate			Multivariate			Univariate			Multivariate
			HR	95% CI	P value	HR	95% CI	P value	HR	95% CI	P value	HR	95% CI	P value
	Ki-67	low VS high	1.068	0.727-1.571	0.736	0.865	0.580-1.291	0.478	1.305	0.848-2.008	0.226	1.012	0.645-1.589	0.958
	ICT	yes VS no	0.954	0.657-1.385	0.803	0.9	0.615-1.318	0.588	0.982	0.649-1.486	0.932	0.842	0.550-1.291	0.431
	NTI	yes VS no	0.893	0.491-1.624	0.711	0.884	0.463-1.688	0.709	1.084	0.545-2.155	0.819	1.184	0.566-2.476	0.654
	ELNI	yes VS no	0.438	0.179-1.074	0.071	0.629	0.249-1.585	0.325	0.343	0.139-0.846	0.02	0.584	0.229-1.487	0.259
	TNM Stage	I VS II	0.755	0.240-2.378	0.631	1.011	0.317-3.221	0.985	0.977	0.240-3.968	0.974	1.296	0.316-5.312	0.719
	NACT	yes VS no	3.613	2.206-5.916	＜0.001	3.353	2.006-5.602	＜0.001	7.07	3.553-14.068	＜0.001	6.129	3.024-12.423	＜0.001
	POCT	yes VS no	1.317	0.753-2.305	0.334	1.587	0.858-2.934	0.141	1.498	0.833-2.694	0.177	1.939	1.013-3.712	0.046
	Radiotherapy	yes VS no	2.853	1.955-4.163	＜0.001	2.226	1.487-3.334	＜0.001	3.833	2.550-5.760	＜0.001	2.588	1.661-4.032	＜0.001
	N0 Subgroup		DFS						OS
	Variables		Univariate			Multivariate			Univariate			Multivariate
			HR	95% CI	P value	HR	95% CI	P value	HR	95% CI	P value	HR	95% CI	P value
	Ki-67	low VS high	1.533	1.057-2.224	0.024	1.707	1.169-2.492	0.006	1.494	0.952-2.344	0.081	1.73	1.091-2.743	0.02
	ICT	yes VS no	0.853	0.525-1.388	0.522	0.902	0.548-1.484	0.684	0.697	0.399-1.215	0.203	0.748	0.419-1.335	0.326
	NTI	yes VS no	0.438	0.247-0.776	0.005	0.447	0.247-0.810	0.008	0.42	0.211-0.838	0.014	0.441	0.213-0.915	0.028
	ELNI	yes VS no	0.316	0.044-2.261	0.251	0.464	0.064-3.371	0.448	0.279	0.039-2.005	0.204	0.47	0.062-3.582	0.466
	TNM Stage	I VS II	1.16	0.813-1.655	0.414	1.027	0.715-1.473	0.886	1.013	0.658-1.558	0.955	0.935	0.602-1.451	0.764
	NACT	yes VS no	0.493	0.230-1.057	0.069	0.265	0.118-0.593	0.001	0.31	0.143-0.672	0.003	0.168	0.073-0.387	＜0.001
	POCT	yes VS no	1.148	0.706-1.868	0.577	1.1	0.672-1.801	0.706	1.072	0.583-1.972	0.823	1.02	0.548-1.897	0.951
	Radiotherapy	yes VS no	3.005	1.621-5.573	＜0.001	3.649	1.906-6.987	＜0.001	2.524	1.220-5.223	0.013	3.555	1.631-7.747	0.001
	TNM staging is based on the American Joint Committee on Cancer 8th.
	Abbreviations:
	DFS, disease-free survival
	OS, overall survival
	CI, confidence interval
	ICT, intravascular cancer thrombosis
	NTI, nerve tract invasion
	ELNI, extra lymph node invasion
	NACT, neoadjuvant chemotherapy
	POCT, postoperative chemotherapy
